# Supplementary material for: Outcomes of TB treatment in HIV co-infected TB patients in Ethiopia: a cross-sectional analytic study
Source: BMC Infect Dis. 2016 Nov 4;16:640. doi: 10.1186/s12879-016-1967-3 (PMC5097375; doi:10.1186/s12879-016-1967-3)
Supplement: Additional file 1: — Cleaned data on Outcomes of TB treatment Ethiopia. This is the cleaned set of data of the 575 individual study participants that were included in the analysis. It shows the age and gender of the participants, their clinical characteristics and medical care received, and their individual health outcomes. (XLSX 55 kb) [file 12879_2016_1967_MOESM1_ESM.xlsx]

## Sheet: Sheet1
				Cleaned data on Outcomes of TB treatment Ethiopia
No.	Code	Age category	Gender	TB Smear result	TB classification	TB category	TB Treatment start date	TB Treatment stopped date	TB treatment outcome	HIV status	Enrollment in HIV care	CPT given	ART started	Date ART started
1	KB-001	2	M	NA	EP	O	2005-05-30	2005-11-18	Treatment completed	R	Yes	Yes	Yes	2002-07-20
2	KB-002	2	F	NA	EP	N	2005-09-12	2006-02-25	Treatment completed	R	Yes	No	Yes	2005-07-16
3	KB-003	3	M	NA	EP	N	2005-07-02	2005-12-20	Treatment completed	R	Yes	Yes	No	NA
4	KB-004	3	M	negative	P/neg	N	2005-06-21	2005-12-09	Treatment completed	R	Yes	Yes	Yes	2005-07-11
5	KB-005	1	F	negative	P/neg	O	2005-06-28	2005-12-16	Treatment completed	NR	NA	NA	NA	NA
7	KB-007	1	F	NA	EP	N	2005-08-07	2006-01-20	Treatment completed	NR	NA	NA	NA	NA
8	KB-008	1	F	positive	P/pos	N	2005-06-27	2005-12-14	Cured	NR	NA	NA	NA	NA
9	KB-009	1	F	NA	EP	N	2005-09-13	2006-02-26	Treatment completed	NR	NA	NA	NA	NA
10	KB-010	3	M	positive	P/pos	R	2005-05-29	2006-01-08	Treatment completed	R	Yes	Yes	No	NA
11	KB-011	2	F	negative	P/neg	N	2005-05-20	2005-11-08	Treatment completed	R	Yes	Yes	Yes	2005-02-21
12	KB-012	2	M	NA	EP	N	2005-08-01	2006-01-07	Treatment completed	R	No	No	No	NA
13	KB-013	2	F	NA	EP	N	2005-09-14	2006-02-27	Treatment completed	R	No	No	No	NA
14	KB-014	1	M	positive	P/pos	N	2005-11-10	2006-04-23	Treatment completed	R	No	No	No	NA
15	KB-015	2	F	positive	P/pos	N	2005-05-10	2005-10-29	Cured	NR	NA	NA	NA	NA
16	KB-016	2	M	positive	P/pos	N	2005-09-12	2006-02-26	Cured	NR	NA	NA	NA	NA
17	KB-017	2	M	positive	P/pos	R	2005-07-23	2005-11-01	Failure	R	Yes	No	Yes	2002-05-09
18	KB-018	1	F	NA	EP	N	2005-10-07	2006-03-20	Treatment completed	NR	NA	NA	NA	NA
19	KB-019	3	M	positive	P/pos	R	2005-06-27	2006-01-09	Cured	NR	NA	NA	NA	NA
20	KB-020	4	M	NA	EP	N	2005-08-22	2006-02-05	Treatment completed	NR	NA	NA	NA	NA
21	KB-021	1	M	positive	P/pos	N	2005-07-26	2005-11-18	Defaulted	NR	NA	NA	NA	NA
22	KB-022	2	M	NA	EP	N	2005-06-26	2005-12-14	Treatment completed	NR	NA	NA	NA	NA
23	KB-023	3	M	negative	P/neg	O	2005-08-03	2006-01-16	Treatment completed	NR	NA	NA	NA	NA
24	KB-024	3	F	negative	P/neg	N	2005-06-28	2005-12-16	Treatment completed	R	Yes	Yes	No	NA
25	KB-025	3	M	NA	EP	N	2005-05-09	2005-10-27	Treatment completed	R	Yes	Yes	Yes	2005-06-13
26	KB-026	3	F	NA	EP	N	2005-06-14	2005-11-25	Treatment completed	R	Yes	Yes	Yes	1997-12-09
28	KB-028	2	F	negative	P/neg	N	2005-05-23	2005-11-11	Treatment completed	NR	NA	NA	NA	NA
29	KB-029	1	M	negative	P/neg	N	2005-05-20	2005-11-08	Treatment completed	NR	NA	NA	NA	NA
30	KB-030	1	F	not done	undocumented	N	2005-07-02	2005-12-20	Treatment completed	NR	NA	NA	NA	NA
31	KB-031	1	F	NA	EP	N	2005-08-03	2006-01-16	Treatment completed	R	Yes	Yes	Yes	2005-05-08
33	KB-033	1	M	negative	P/neg	N	2005-05-22	2005-11-12	Treatment completed	NR	NA	NA	NA	NA
34	KB-034	3	M	NA	EP	N	2005-10-24	2006-04-07	Treatment completed	R	Yes	Yes	No	NA
35	KB-035	4	M	negative	P/neg	T	2005-07-13	2005-12-30	Treatment completed	R	No	No	No	NA
36	KB-036	3	F	negative	P/neg	O	2005-08-14	2006-01-17	Treatment completed	R	Yes	Yes	Yes	2005-09-30
37	KB-037	2	M	negative	P/neg	N	2005-06-20	2005-12-10	Treatment completed	NR	NA	NA	NA	NA
38	KB-038	1	M	NA	EP	N	2005-06-19	2005-12-07	Treatment completed	NR	NA	NA	NA	NA
39	KB-039	2	M	positive	P/pos	N	2005-07-27	2006-01-13	Cured	R	Yes	Yes	Yes	2005-09-01
40	KB-040	3	F	NA	EP	O	2005-08-09	2006-03-19	Treatment completed	R	Yes	No	Yes	undocumented
41	KB-041	1	F	NA	EP	N	2005-08-01	2005-09-12	Died	not done	NA	NA	NA	NA
42	KB-042	2	M	positive	P/pos	N	2005-08-21	2006-02-05	Cured	NR	NA	NA	NA	NA
43	KB-043	3	M	NA	EP	N	2005-08-03	2006-01-16	Treatment completed	NR	NA	NA	NA	NA
44	KB-044	3	M	positive	P/pos	N	2005-09-08	2006-02-21	Cured	R	Yes	Yes	Yes	2005-10-06
45	KB-045	1	F	NA	EP	N	2005-10-11	2006-03-26	Treatment completed	NR	NA	NA	NA	NA
46	KB-046	2	M	NA	EP	N	2005-05-01	2005-10-20	Treatment completed	NR	NA	NA	NA	NA
47	KB-047	1	M	negative	P/neg	N	2005-05-13	2005-11-01	Treatment completed	NR	NA	NA	NA	NA
48	KB-048	3	M	negative	P/neg	N	2005-07-24	2006-01-07	Treatment completed	R	Yes	Yes	Yes	2005-08-24
49	KB-049	3	M	NA	EP	N	2005-07-21	2006-01-04	Treatment completed	R	Yes	No	No	NA
50	KB-050	2	M	NA	EP	T	2005-07-06	2005-12-24	Treatment completed	NR	NA	NA	NA	NA
51	KB-051	1	M	NA	EP	T	2005-11-17	2006-04-30	Treatment completed	not done	NA	NA	NA	NA
52	KB-052	3	M	negative	P/neg	O	2005-11-02	2006-04-15	Treatment completed	R	Yes	Yes	Yes	2005-09-21
53	KB-053	1	M	negative	P/neg	T	2005-09-12	2006-03-25	Treatment completed	not done	NA	NA	NA	NA
54	KB-054	2	F	negative	P/neg	N	2005-10-20	2006-03-29	Treatment completed	R	Yes	Yes	Yes	2001-06-16
55	KB-055	4	M	positive	P/pos	N	2005-11-29	2006-01-21	Died	R	Yes	No	Yes	undocumented
56	KB-056	2	M	NA	EP	N	2005-11-16	2006-04-29	Treatment completed	R	Yes	Yes	Yes	2005-07-03
57	KB-057	2	F	negative	P/neg	O	2006-02-07	2006-11-21	Treatment completed	R	No	No	No	NA
58	KB-058	1	F	negative	P/neg	N	2006-04-02	2006-09-20	Treatment completed	NR	NA	NA	NA	NA
59	KB-059	3	F	NA	EP	N	2006-02-28	2006-08-16	Treatment completed	not done	NA	NA	NA	NA
60	KB-060	3	M	NA	EP	N	2006-02-26	2006-11-08	Treatment completed	R	No	No	No	NA
61	KB-061	3	F	NA	EP	N	2005-10-10	2006-03-23	Treatment completed	R	Yes	Yes	Yes	2006-01-14
62	KB-062	1	M	NA	EP	N	2006-04-14	2006-10-02	Treatment completed	not done	NA	NA	NA	NA
63	KB-063	2	F	NA	EP	N	2005-10-27	2006-04-10	Treatment completed	R	Yes	Yes	Yes	2002-09-13
64	KB-064	3	F	NA	EP	N	2005-10-24	2006-04-10	Treatment completed	NR	NA	NA	NA	NA
65	KB-065	1	M	negative	P/neg	N	2006-04-22	2006-10-10	Treatment completed	not done	NA	NA	NA	NA
67	KB-067	2	F	NA	EP	N	2006-03-23	2006-09-11	Treatment completed	not done	NA	NA	NA	NA
68	KB-068	1	M	NA	EP	N	2005-12-16	2006-05-29	Treatment completed	NR	NA	NA	NA	NA
69	KB-069	2	F	NA	EP	N	2005-12-13	2006-05-26	Treatment completed	NR	NA	NA	NA	NA
70	KB-070	1	F	NA	EP	N	2005-11-08	2006-04-21	Treatment completed	NR	NA	NA	NA	NA
71	KB-071	1	F	NA	EP	N	2006-01-11	2006-06-29	Treatment completed	NR	NA	NA	NA	NA
72	KB-072	3	F	negative	P/neg	O	2005-12-10	2006-05-21	Treatment completed	R	Yes	No	Yes	undocumented
73	KB-073	3	F	NA	EP	N	2006-02-27	2006-08-15	Treatment completed	not done	NA	NA	NA	NA
74	KB-074	2	F	NA	EP	N	2006-03-20	2006-09-08	Treatment completed	not done	NA	NA	NA	NA
75	KB-075	1	F	NA	EP	N	2006-03-02	2007-02-03	Treatment completed	not done	NA	NA	NA	NA
76	KB-076	4	M	NA	EP	N	2006-01-07	2006-06-25	Treatment completed	R	Yes	No	Yes	1990-01-01
77	KB-077	2	M	NA	EP	N	2006-03-26	2006-09-14	Treatment completed	not done	NA	NA	NA	NA
78	KB-078	3	M	negative	P/neg	N	2006-02-11	2006-07-29	Treatment completed	not done	NA	NA	NA	NA
79	KB-079	3	M	NA	EP	N	2006-01-27	2006-07-15	Treatment completed	R	Yes	Yes	Yes	2005-09-14
80	KB-080	1	M	NA	EP	N	2005-12-24	2006-06-07	Treatment completed	NR	NA	NA	NA	NA
81	KB-081	2	M	positive	P/pos	T	2005-10-18	2006-04-08	Treatment completed	NR	NA	NA	NA	NA
82	KB-082	3	M	NA	EP	N	2006-03-06	2006-08-24	Treatment completed	not done	NA	NA	NA	NA
83	KB-083	3	M	positive	P/pos	N	2006-01-02	2006-06-20	Treatment completed	NR	NA	NA	NA	NA
84	KB-084	2	M	negative	P/neg	N	2006-04-16	2006-10-04	Treatment completed	not done	NA	NA	NA	NA
85	KB-085	2	F	NA	EP	N	2005-11-26	2006-05-12	Treatment completed	NR	NA	NA	NA	NA
86	KB-086	1	M	NA	EP	N	2006-03-13	2006-06-03	Defaulted	not done	NA	NA	NA	NA
88	KB-088	1	F	negative	P/neg	N	2005-12-09	2006-05-22	Treatment completed	NR	NA	NA	NA	NA
89	KB-089	2	F	NA	EP	N	2006-02-27	2006-08-15	Treatment completed	NR	NA	NA	NA	NA
91	KB-091	2	M	negative	P/neg	N	2006-01-13	2006-07-01	Treatment completed	NR	NA	NA	NA	NA
92	KB-092	1	M	negative	P/neg	N	2005-10-26	2006-04-09	Treatment completed	NR	NA	NA	NA	NA
93	KB-093	1	F	positive	P/pos	N	2006-04-14	2006-10-02	Cured	NR	NA	NA	NA	NA
94	KB-094	2	M	positive	P/pos	N	2005-11-23	2006-05-05	Cured	NR	NA	NA	NA	NA
97	KB-097	2	M	negative	P/neg	N	2005-11-26	2006-05-09	Treatment completed	NR	NA	NA	NA	NA
98	KB-098	2	M	NA	EP	N	2006-04-28	2006-10-16	Treatment completed	NR	NA	NA	NA	NA
99	KB-099	2	F	NA	EP	N	2006-03-30	2006-09-18	Treatment completed	NR	NA	NA	NA	NA
100	KB-100	4	M	negative	P/neg	N	2005-11-23	2006-04-08	Treatment completed	NR	NA	NA	NA	NA
101	KB-101	2	F	NA	EP	N	2006-04-17	2006-10-05	Treatment completed	NR	NA	NA	NA	NA
102	KB-102	1	F	positive	P/pos	T	2005-10-28	2006-04-11	Cured	NR	NA	NA	NA	NA
104	KB-104	2	M	NA	EP	N	2005-11-08	2006-04-21	Treatment completed	NR	NA	NA	NA	NA
105	KB-105	2	M	positive	P/pos	N	2005-11-19	2006-05-05	Cured	NR	NA	NA	NA	NA
106	KB-106	2	F	negative	P/neg	N	2006-01-09	2006-06-27	Treatment completed	R	No	No	No	NA
107	KB-107	4	M	positive	P/pos	N	2005-12-20	2006-01-25	Died	R	No	No	No	NA
108	KB-108	2	F	NA	EP	N	2006-01-09	2006-06-27	Treatment completed	R	Yes	Yes	Yes	2005-09-30
109	AK-001	2	F	positive	P/pos	N	2005-08-18	2006-02-26	Cured	NR	NA	NA	NA	NA
110	AK-002	3	F	NA	EP	O	2005-06-11	2005-11-30	Treatment completed	R	Yes	Yes	Yes	undocumented
111	Ak-003	2	F	negative	P/neg	N	2005-06-21	2005-12-10	Treatment completed	NR	NA	NA	NA	NA
112	Ak-004	1	M	positive	P/pos	N	2005-11-16	2006-05-01	Cured	NR	NA	NA	NA	NA
113	Ak-005	4	F	NA	EP	N	2005-04-07	2006-09-26	Treatment completed	not done	NA	NA	NA	NA
114	Ak-006	5	M	negative	P/neg	N	2005-07-13	2005-12-29	Treatment completed	NR	NA	NA	NA	NA
115	Ak-007	1	F	negative	P/neg	N	2005-11-26	2006-05-02	Treatment completed	NR	NA	NA	NA	NA
116	Ak-008	2	M	positive	P/pos	R	2005-12-10	2006-08-15	Cured	NR	NA	NA	NA	NA
117	Ak-009	3	M	negative	P/neg	N	2006-01-10	2006-06-28	Treatment completed	NR	NA	NA	NA	NA
118	Ak-010	2	M	NA	EP	N	2006-03-09	2006-08-30	Treatment completed	R	Yes	No	Yes	undocumented
119	Ak-011	1	F	negative	P/neg	N	2005-12-08	2006-05-20	Treatment completed	NR	NA	NA	NA	NA
120	Ak-012	2	M	negative	P/neg	N	2005-08-03	2006-01-21	Treatment completed	NR	NA	NA	NA	NA
122	Ak-014	2	M	positive	P/pos	R	2005-07-13	2006-03-04	Cured	NR	NA	NA	NA	NA
123	Ak-015	2	F	NA	EP	N	2005-10-10	2006-03-27	Treatment completed	R	Yes	Yes	No	NA
124	Ak-016	2	F	NA	EP	N	2005-06-11	2005-12-08	Treatment completed	R	Yes	Yes	Yes	2005-04-10
125	Ak-017	1	F	positive	P/pos	N	2005-11-16	2005-12-27	Defaulted	NR	NA	NA	NA	NA
126	Ak-018	2	M	positive	P/pos	T	2005-11-23	2006-05-08	Treatment completed	not done	NA	NA	NA	NA
127	Ak-019	3	F	NA	EP	N	2005-11-05	2006-04-18	Treatment completed	NR	NA	NA	NA	NA
128	Ak-020	3	F	NA	EP	N	2005-09-06	2006-02-19	Treatment completed	R	Yes	Yes	No	NA
129	Ak-021	2	F	NA	EP	N	2005-05-21	2005-11-09	Treatment completed	NR	NA	NA	NA	NA
130	Ak-022	1	F	NA	EP	N	2005-12-14	2006-05-28	Treatment completed	NR	NA	NA	NA	NA
131	Ak-023	2	F	negative	P/neg	N	2005-12-22	2006-06-05	Treatment completed	NR	NA	NA	NA	NA
132	Ak-024	3	M	negative	P/neg	N	2006-01-23	2006-07-11	Treatment completed	NR	NA	NA	NA	NA
133	Ak-025	1	M	negative	P/neg	N	2006-03-16	2006-09-12	Treatment completed	not done	NA	NA	NA	NA
134	Ak-026	5	M	negative	P/neg	N	2006-03-13	2006-09-07	Treatment completed	not done	NA	NA	NA	NA
135	Ak-027	3	M	NA	EP	N	2005-03-02	2006-03-06	Treatment completed	R	Yes	No	Yes	undocumented
136	Ak-028	1	F	negative	P/neg	N	2006-03-02	2006-08-20	Treatment completed	R	Yes	No	Yes	undocumented
137	Ak-029	1	M	positive	P/pos	N	2006-01-27	2006-07-14	Treatment completed	NR	NA	NA	NA	NA
138	Ak-030	2	F	positive	P/pos	N	2006-02-18	2006-08-08	Treatment completed	not done	NA	NA	NA	NA
139	Ak-031	1	F	negative	P/neg	N	2005-06-26	2005-12-15	Treatment completed	NR	NA	NA	NA	NA
140	Ak-032	4	M	negative	P/neg	O	2006-02-06	2006-07-24	Treatment completed	NR	NA	NA	NA	NA
141	Ak-033	2	F	NA	EP	N	2005-08-30	2005-10-05	Defaulted	R	Yes	No	No	NA
142	Ak-034	1	M	negative	P/neg	T	2005-02-18	2005-08-11	Treatment completed	NR	NA	NA	NA	NA
143	Ak-035	2	F	NA	EP	N	2005-09-05	2006-02-19	Treatment completed	NR	NA	NA	NA	NA
144	Ak-036	2	M	NA	EP	N	2006-01-21	2006-07-12	Treatment completed	NR	NA	NA	NA	NA
145	Ak-037	1	M	NA	EP	N	2006-01-02	2006-06-26	Treatment completed	NR	NA	NA	NA	NA
146	Ak-038	1	F	positive	P/pos	N	2005-06-12	2005-12-06	Cured	NR	NA	NA	NA	NA
147	Ak-039	1	F	positive	P/pos	D	2006-02-20	2006-10-12	Cured	not done	NA	NA	NA	NA
148	Ak-040	2	F	NA	EP	N	2005-09-23	2006-03-10	Treatment completed	R	Yes	Yes	Yes	undocumented
149	Ak-041	2	M	negative	P/neg	N	2005-07-06	2005-12-22	Treatment completed	R	Yes	Yes	Yes	2004-04-20
150	Ak-042	3	M	negative	P/neg	N	2005-10-11	2006-03-28	Treatment completed	R	Yes	Yes	No	NA
151	Ak-043	3	M	negative	P/neg	N	2006-01-23	2006-07-11	Treatment completed	NR	NA	NA	NA	NA
152	Ak-044	1	M	NA	EP	N	2006-03-24	2006-09-15	Treatment completed	not done	NA	NA	NA	NA
153	Ak-045	1	M	positive	P/pos	N	2005-05-20	2005-12-17	Treatment completed	NR	NA	NA	NA	NA
154	Ak-046	2	M	positive	P/pos	N	2005-05-29	2005-11-22	Cured	NR	NA	NA	NA	NA
155	Ak-047	4	M	negative	P/neg	O	2006-04-14	2006-10-02	Treatment completed	not done	NA	NA	NA	NA
156	Ak-048	2	F	NA	EP	N	2005-08-14	2006-02-08	Treatment completed	NR	NA	NA	NA	NA
157	Ak-049	1	M	NA	EP	N	2005-08-11	2006-01-24	Treatment completed	NR	NA	NA	NA	NA
158	Ak-050	2	M	NA	EP	N	2005-05-07	2005-10-23	Treatment completed	NR	NA	NA	NA	NA
159	Ak-051	3	M	positive	P/pos	N	2005-06-01	2005-07-26	Died	R	Yes	Yes	No	NA
160	Ak-052	3	M	NA	EP	N	2005-10-29	2006-08-08	Treatment completed	NR	NA	NA	NA	NA
161	Ak-053	2	M	positive	P/pos	N	2005-09-21	2006-03-11	Cured	NR	NA	NA	NA	NA
162	Ak-054	2	F	NA	EP	N	2005-05-09	2005-11-03	Treatment completed	NR	NA	NA	NA	NA
163	Ak-055	5	M	negative	P/neg	N	2006-03-27	2006-09-20	Treatment completed	not done	NA	NA	NA	NA
164	Ak-056	1	M	negative	P/neg	N	2005-12-22	2006-06-07	Treatment completed	NR	NA	NA	NA	NA
165	Ak-057	3	M	negative	P/neg	T	2005-12-27	2006-06-20	Treatment completed	R	No	No	No	NA
166	Ak-058	1	M	negative	P/neg	N	2006-03-16	2006-09-06	Treatment completed	not done	NA	NA	NA	NA
167	Ak-059	4	M	negative	P/neg	O	2005-05-20	2005-11-09	Treatment completed	NR	NA	NA	NA	NA
168	Ak-060	1	M	positive	P/pos	N	2005-05-08	2005-11-02	Cured	NR	NA	NA	NA	NA
169	Ak-061	3	F	NA	EP	N	2006-02-21	2006-08-09	Treatment completed	not done	NA	NA	NA	NA
170	Ak-062	2	F	positive	P/pos	N	2005-06-06	2005-12-13	Cured	R	Yes	Yes	No	NA
172	Ak-064	1	F	NA	EP	N	2005-09-26	2006-03-10	Treatment completed	NR	NA	NA	NA	Na
174	Ak-066	2	M	negative	P/neg	N	2005-08-24	2006-02-09	Treatment completed	NR	NA	NA	NA	NA
175	Ak-067	2	M	positive	P/pos	N	2006-02-25	2006-08-12	Treatment completed	NR	NA	NA	NA	NA
176	Ak-068	3	M	positive	P/pos	N	2005-07-03	2006-01-03	Cured	R	No	No	No	NA
178	Ak-070	3	M	negative	P/neg	N	2005-09-27	2006-03-11	Treatment completed	R	Yes	Yes	No	NA
183	Ak-075	3	M	NA	EP	N	2005-12-17	2006-06-03	Treatment completed	NR	NA	NA	NA	NA
184	Ak-076	3	M	NA	EP	N	2005-06-27	2005-12-16	Treatment completed	R	Yes	Yes	No	NA
185	Ak-077	4	F	NA	EP	N	2006-02-01	2006-07-26	Treatment completed	not done	NA	NA	NA	NA
186	Ak-078	3	M	positive	P/pos	N	2005-12-30	2006-06-20	Cured	R	Yes	Yes	Yes	undocumented
188	Ak-080	2	F	NA	EP	N	2005-06-27	2005-12-18	Treatment completed	NR	NA	NA	NA	NA
189	Ak-081	2	F	NA	EP	O	2005-09-16	2006-03-20	Treatment completed	R	Yes	Yes	Yes	2003-03-29
191	Ak-083	2	F	NA	EP	O	2005-11-29	2006-05-12	Treatment completed	NR	NA	NA	NA	NA
192	Ak-084	2	M	NA	EP	N	2006-03-03	2006-07-22	Treatment completed	not done	NA	NA	NA	NA
193	Ak-085	2	F	negative	P/neg	N	2005-11-04	2006-04-21	Treatment completed	R	Yes	Yes	Yes	undocumented
194	Ak-086	1	M	NA	EP	N	2005-08-15	2006-01-28	Treatment completed	NR	NA	NA	NA	NA
196	Ak-088	1	M	NA	EP	N	2005-05-07	2005-01-26	Treatment completed	NR	NA	NA	NA	NA
199	Ak-091	1	M	NA	EP	N	2005-12-01	2006-03-13	Treatment completed	NR	NA	NA	NA	NA
201	Ak-093	4	F	negative	P/neg	O	2005-12-23	2006-06-08	Treatment completed	R	Yes	Yes	Yes	1998-07-06
202	Ak-094	2	F	positive	P/pos	N	2005-12-16	2006-06-06	Cured	R	Yes	Yes	Yes	2004-06-06
203	Ak-095	2	F	positive	P/pos	R	2005-12-23	2006-08-06	Cured	R	Yes	Yes	Yes	2003-02-15
204	Ak-096	1	F	NA	EP	N	2006-01-10	2006-06-26	Treatment completed	NR	NA	NA	NA	NA
205	Ak-097	2	M	NA	EP	N	2005-09-20	2006-03-03	Treatment completed	R	Yes	Yes	Yes	2002-07-16
207	Ak-099	3	F	NA	EP	N	2006-03-25	2006-09-14	Treatment completed	not done	NA	NA	NA	NA
208	Ak-100	2	F	NA	EP	N	2005-12-30	2006-06-13	Treatment completed	NR	NA	NA	NA	NA
211	Ak-103	5	F	negative	P/neg	N	2006-04-11	2006-09-29	Treatment completed	not done	NA	NA	NA	NA
212	Ak-104	2	F	NA	EP	N	2005-12-27	2006-06-11	Treatment completed	NR	NA	NA	NA	NA
213	Ak-105	3	M	negative	P/neg	O	2005-08-21	2006-02-07	Treatment completed	R	Yes	Yes	Yes	undocumented
214	Ak-106	3	F	NA	EP	N	2005-06-15	2005-12-03	Treatment completed	NR	NA	NA	NA	NA
215	Ak-107	2	M	positive	P/pos	N	2005-12-21	2006-06-06	Treatment completed	R	Yes	Yes	No	NA
216	Ak-108	1	F	NA	EP	N	2005-08-01	2006-01-21	Treatment completed	NR	NA	NA	NA	NA
218	Ak-110	1	M	positive	P/pos	R	2006-01-23	2006-09-11	Cured	NR	NA	NA	NA	NA
221	Ak-113	3	M	NA	EP	N	2006-03-16	2006-09-04	Treatment completed	not done	NA	NA	NA	NA
222	Ak-114	2	M	positive	P/pos	N	2005-07-23	2005-09-16	Died	NR	NA	NA	NA	NA
223	Ak-115	4	M	negative	P/neg	N	2005-08-08	2006-01-20	Treatment completed	NR	NA	NA	NA	NA
225	Ak-117	5	F	NA	EP	N	2005-12-22	2006-06-02	Treatment completed	NR	NA	NA	NA	NA
226	Ak-118	4	M	negative	P/neg	N	2005-08-10	2006-01-25	Treatment completed	NR	NA	NA	NA	NA
227	Ak-119	3	F	NA	EP	N	2006-02-16	2006-08-07	Treatment completed	R	Yes	Yes	Yes	2000-06-26
229	YK-001	2	M	NA	EP	N	2005-07-18	2006-01-02	Treatment completed	NR	NA	NA	NA	NA
230	YK-002	1	F	NA	EP	N	2005-07-03	2005-12-21	Treatment completed	NR	NA	NA	NA	NA
231	YK-003	3	M	positive	P/pos	N	2005-08-09	2006-01-27	Cured	NR	NA	NA	NA	NA
232	YK-004	1	F	NA	EP	O	2005-08-07	2006-01-20	Treatment completed	NR	NA	NA	NA	NA
233	YK-005	2	F	positive	P/pos	N	2005-12-17	2006-05-30	Cured	NR	NA	NA	NA	NA
234	YK-006	1	M	negative	P/neg	N	2005-10-13	2006-03-18	Treatment completed	NR	NA	NA	NA	NA
235	YK-007	2	M	negative	P/neg	N	2006-02-28	2006-08-20	Treatment completed	NR	NA	NA	NA	NA
236	YK-008	5	M	NA	EP	N	2005-06-22	2005-08-03	Defaulted	NR	NA	NA	NA	NA
237	YK-009	2	M	NA	EP	N	2005-09-16	2006-03-03	Treatment completed	not done	NA	NA	NA	NA
238	YK-010	1	F	negative	P/neg	N	2006-02-04	2006-07-22	Treatment completed	NR	NA	NA	NA	NA
239	YK-011	1	F	NA	EP	N	2005-06-07	2005-12-24	Treatment completed	NR	NA	NA	NA	NA
240	YK-012	2	M	NA	EP	N	2006-03-17	2006-12-25	Treatment completed	NR	NA	NA	NA	NA
241	YK-013	5	M	NA	EP	N	2005-12-24	2006-06-10	Treatment completed	R	Yes	Yes	Yes	1998-08-01
242	YK-014	2	M	NA	EP	N	2006-01-28	2006-07-16	Treatment completed	NR	NA	NA	NA	NA
243	YK-015	1	M	negative	P/neg	N	2005-10-24	2006-04-11	Treatment completed	NR	NA	NA	NA	NA
244	YK-016	1	F	negative	P/neg	N	2005-06-11	2005-12-28	Treatment completed	NR	NA	NA	NA	NA
245	YK-017	1	F	NA	EP	N	2006-02-12	2006-07-30	Treatment completed	not done	NA	NA	NA	NA
246	YK-018	3	F	NA	EP	N	2006-03-24	2006-09-13	Treatment completed	NR	NA	NA	NA	NA
247	YK-019	3	F	negative	P/neg	O	2005-08-26	2006-02-15	Treatment completed	R	Yes	Yes	Yes	undocumented
248	YK-020	2	F	negative	P/neg	N	2005-10-03	2006-03-16	Treatment completed	R	Yes	Yes	No	NA
249	YK-021	1	M	positive	P/pos	N	2005-08-08	2006-01-24	Cured	NR	NA	NA	NA	NA
250	YK-022	4	M	NA	EP	N	2005-07-27	2006-01-09	Treatment completed	R	Yes	Yes	Yes	2005-07-27
251	YK-023	3	M	NA	EP	N	2005-12-06	2006-05-19	Treatment completed	NR	NA	NA	NA	NA
252	YK-024	1	M	NA	EP	N	2005-07-09	2005-12-21	Treatment completed	NR	NA	NA	NA	NA
253	YK-025	1	F	positive	P/pos	N	2005-12-03	2006-05-16	Cured	NR	NA	NA	NA	NA
254	YK-026	2	F	negative	P/neg	N	2005-06-18	2005-12-07	Treatment completed	R	Yes	Yes	Yes	1981-01-01
255	YK-027	2	F	NA	EP	N	2005-05-06	2005-10-26	Treatment completed	NR	NA	NA	NA	NA
256	YK-028	1	M	NA	EP	N	2006-04-16	2006-09-25	Treatment completed	NR	NA	NA	NA	NA
257	YK-029	3	F	positive	P/pos	N	2005-10-26	2006-01-24	Defaulted	not done	NA	NA	NA	NA
259	YK-031	2	M	negative	P/neg	N	2005-07-24	2006-01-08	Treatment completed	NR	NA	NA	NA	NA
260	YK-032	2	M	negative	P/neg	N	2005-11-02	2006-04-15	Treatment completed	NR	NA	NA	NA	NA
261	YK-033	1	F	NA	EP	N	2006-04-11	2006-09-30	Treatment completed	NR	NA	NA	NA	NA
262	YK-034	2	F	positive	P/pos	N	2006-03-04	2006-08-23	Cured	NR	NA	NA	NA	NA
263	YK-035	3	F	negative	P/neg	N	2005-09-07	2006-03-02	Treatment completed	NR	NA	NA	NA	NA
264	YK-036	5	F	negative	P/neg	N	2005-07-13	2005-09-16	Defaulted	NR	NA	NA	NA	NA
265	YK-037	3	F	positive	P/pos	N	2006-01-11	2006-09-05	Cured	R	Yes	Yes	Yes	2001-12-03
266	YK-038	3	M	positive	P/pos	R	2006-01-13	2006-09-30	Cured	NR	NA	NA	NA	NA
268	YK-040	5	M	NA	EP	N	2006-04-18	2006-10-09	Treatment completed	NR	NA	NA	NA	NA
269	YK-041	2	F	NA	EP	N	2005-09-13	2006-01-18	Defaulted	R	Yes	Yes	Yes	1998-09-01
270	YK-042	1	F	positive	P/pos	N	2005-08-03	2006-01-03	Cured	NR	NA	NA	NA	NA
271	YK-043	1	F	positive	P/pos	N	2005-12-16	2006-05-29	Cured	NR	NA	NA	NA	NA
272	YK-044	3	M	negative	P/neg	O	2005-11-02	2006-09-30	Treatment completed	R	Yes	Yes	Yes	2005-12-01
273	YK-045	4	M	NA	EP	N	2005-06-26	2005-12-14	Treatment completed	NR	NA	NA	NA	NA
274	YK-046	2	M	NA	EP	N	2006-03-30	2006-09-18	Treatment completed	NR	NA	NA	NA	NA
275	YK-047	4	F	NA	EP	N	2005-11-17	2006-04-30	Treatment completed	NR	NA	NA	NA	NA
276	YK-048	3	M	NA	EP	N	2005-07-26	2006-01-09	Treatment completed	NR	NA	NA	NA	NA
277	YK-049	1	F	NA	EP	N	2005-08-21	2006-02-04	Treatment completed	NR	NA	NA	NA	NA
278	YK-050	2	M	negative	P/neg	N	2005-05-15	2005-11-04	Treatment completed	NR	NA	NA	NA	NA
279	YK-051	2	M	negative	P/neg	N	2005-05-28	2005-11-07	Treatment completed	R	Yes	Yes	Yes	2005-05-28
280	YK-052	5	M	positive	P/pos	N	2005-08-18	2005-12-03	Died	NR	NA	NA	NA	NA
281	YK-053	2	M	positive	P/pos	N	2005-12-07	2006-05-20	Cured	NR	NA	NA	NA	NA
282	YK-054	3	F	NA	EP	N	2014-07-17	2005-10-17	Defaulted	NR	NA	NA	NA	NA
283	YK-055	3	F	positive	P/pos	N	2006-01-28	2006-07-16	Cured	NR	NA	NA	NA	NA
284	YK-056	3	F	negative	P/neg	N	2005-07-09	2005-12-27	Treatment completed	NR	NA	NA	NA	NA
285	YK-057	2	M	NA	EP	N	2006-01-06	2006-06-12	Treatment completed	NR	NA	NA	NA	NA
286	YK-058	1	F	NA	EP	N	2005-05-24	2006-04-15	Treatment completed	NR	NA	NA	NA	NA
288	YK-060	1	M	positive	P/pos	N	2005-11-08	2006-04-20	Cured	NR	NA	NA	NA	NA
289	YK-061	5	M	NA	EP	N	2005-09-16	2006-03-02	Treatment completed	not done	NA	NA	NA	NA
291	YK-063	1	M	NA	EP	N	2005-10-19	2006-04-04	Treatment completed	NR	NA	NA	NA	NA
292	YK-064	3	M	negative	P/neg	N	2006-01-06	2006-06-24	Treatment completed	NR	NA	NA	NA	NA
293	YK-065	1	F	negative	P/neg	N	2005-07-26	2005-10-01	Defaulted	NR	NA	NA	NA	NA
297	YK-069	2	M	negative	P/neg	N	2005-09-07	2006-03-02	Treatment completed	NR	NA	NA	NA	NA
300	YK-072	1	F	negative	P/neg	N	2006-03-02	2006-08-20	Treatment completed	NR	NA	NA	NA	NA
302	YK-074	1	F	NA	EP	O	2005-09-08	2006-03-03	Treatment completed	NR	NA	NA	NA	NA
303	YK-075	3	M	NA	EP	N	2006-03-13	2006-06-19	Treatment completed	R	Yes	Yes	Yes	2006-03-25
304	YK-076	3	M	NA	EP	N	2005-12-09	2006-05-22	Treatment completed	R	Yes	Yes	No	NA
305	YK-077	2	M	negative	P/neg	N	2006-04-23	2006-08-08	Treatment completed	R	Yes	Yes	Yes	2001-01-14
306	YK-078	2	F	NA	EP	N	2005-09-19	2006-03-02	Treatment completed	R	Yes	Yes	Yes	2000-01-29
307	YK-079	1	M	NA	EP	N	2006-01-27	2006-07-15	Treatment completed	NR	NA	NA	NA	NA
309	YK-081	1	F	NA	EP	O	2005-10-03	2005-08-18	Treatment completed	NR	NA	NA	NA	NA
310	YK-082	1	F	NA	EP	N	2005-07-10	2005-12-22	Treatment completed	NR	NA	NA	NA	NA
311	YK-083	5	F	NA	EP	N	2006-03-16	2006-04-25	Died	NR	NA	NA	NA	NA
312	YK-084	5	M	NA	EP	N	2005-09-16	2006-03-02	Treatment completed	not done	NA	NA	NA	NA
314	YK-086	1	F	NA	EP	N	2006-04-14	2006-10-23	Treatment completed	not done	NA	NA	NA	NA
315	YK-087	5	M	negative	P/neg	N	2006-03-24	2006-09-18	Treatment completed	NR	NA	NA	NA	NA
316	YK-088	2	M	positive	P/pos	N	2005-08-18	2006-01-28	Cured	NR	NA	NA	NA	NA
318	YK-090	4	M	positive	P/pos	N	2006-04-30	2006-10-18	Cured	R	Yes	Yes	Yes	2003-01-30
319	YK-091	4	F	negative	P/neg	N	2005-06-05	2005-11-23	Treatment completed	NR	NA	NA	NA	NA
320	YK-092	1	F	NA	EP	N	2006-01-10	2006-03-27	Defaulted	NR	NA	NA	NA	NA
321	SM-001	2	F	NA	EP	N	2005-05-01	2005-10-19	Treatment completed	NR	NA	NA	NA	NA
322	SM-002	2	M	positive	P/pos	N	2005-12-30	2006-06-18	Cured	NR	NA	NA	NA	NA
323	SM-003	3	M	positive	P/pos	N	2005-06-04	2005-11-22	Cured	NR	NA	NA	NA	NA
325	SM-005	4	M	NA	EP	N	2005-09-30	2006-03-18	Treatment completed	R	Yes	Yes	Yes	undocumented
326	SM-006	2	F	negative	P/neg	O	2005-08-29	2006-02-15	Treatment completed	NR	NA	NA	NA	NA
327	SM-007	2	F	positive	P/pos	R	2005-05-01	2005-06-25	Failure	NR	NA	NA	NA	NA
328	SM-008	3	M	NA	EP	N	2005-06-26	2005-12-14	Treatment completed	R	Yes	Yes	Yes	2005-07-24
329	SM-009	2	M	NA	EP	N	2005-07-20	2006-01-03	Treatment completed	NR	NA	NA	NA	NA
330	SM-010	2	M	NA	EP	O	2005-08-28	2006-02-16	Treatment completed	NR	NA	NA	NA	NA
331	SM-011	4	F	negative	P/neg	N	2005-06-19	2006-02-07	Treatment completed	NR	NA	NA	NA	NA
332	SM-012	2	M	positive	P/pos	R	2005-05-10	2005-08-12	Failure	NR	NA	NA	NA	NA
333	SM-013	1	M	NA	EP	N	2005-08-04	2006-01-17	Treatment completed	NR	NA	NA	NA	NA
334	SM-014	3	F	NA	EP	N	2005-05-03	2005-07-09	Died	R	Yes	Yes	Yes	2004-12-14
335	SM-015	5	M	NA	EP	N	2005-12-30	2006-03-17	Died	not done	NA	NA	NA	NA
336	SM-016	3	M	negative	P/neg	N	2005-07-18	2005-08-02	Died	NR	NA	NA	NA	NA
337	SM-017	2	F	NA	EP	N	2005-06-05	2005-11-23	Treatment completed	NR	NA	NA	NA	NA
338	SM-018	2	F	NA	EP	N	2005-05-07	2005-10-25	Treatment completed	NR	NA	NA	NA	NA
339	SM-019	2	M	NA	EP	N	2005-09-03	2006-02-16	Treatment completed	NR	NA	NA	NA	NA
340	SM-020	2	F	NA	EP	N	2005-07-28	2006-01-11	Treatment completed	NR	NA	NA	NA	NA
341	SM-021	3	M	NA	EP	O	2005-09-05	2006-02-18	Treatment completed	R	Yes	Yes	Yes	2005-01-23
342	SM-022	3	F	negative	P/neg	O	2005-12-04	2006-05-15	Treatment completed	NR	NA	NA	NA	NA
343	SM-023	3	F	NA	EP	N	2005-07-02	2005-12-20	Treatment completed	NR	NA	NA	NA	NA
345	SM-025	1	F	negative	P/neg	N	2005-11-03	2006-04-17	Treatment completed	NR	NA	NA	NA	NA
346	SM-026	2	M	NA	EP	N	2006-03-25	2006-09-13	Treatment completed	R	Yes	Yes	Yes	2006-03-09
347	SM-027	1	M	negative	P/neg	N	2005-08-17	2006-02-28	Treatment completed	R	Yes	Yes	Yes	2000-02-28
349	SM-029	3	F	negative	P/neg	N	2006-01-20	2006-07-08	Treatment completed	NR	NA	NA	NA	NA
350	SM-030	1	F	negative	P/neg	N	2005-06-06	2005-11-24	Treatment completed	NR	NA	NA	NA	NA
351	SM-031	1	M	negative	P/neg	N	2006-04-02	2006-09-20	Treatment completed	R	Yes	Yes	Yes	2006-05-16
352	SM-032	3	F	NA	EP	N	2005-12-06	2006-05-19	Treatment completed	NR	NA	NA	NA	NA
353	SM-033	3	F	negative	P/neg	N	2005-09-19	2006-03-02	Treatment completed	R	Yes	Yes	Yes	2005-06-24
354	SM-034	2	F	negative	P/neg	N	2005-06-01	2005-07-08	Died	not done	NA	NA	NA	NA
355	SM-035	5	M	negative	P/neg	N	2005-08-04	2006-01-17	Treatment completed	NR	NA	NA	NA	NA
357	SM-037	1	F	negative	P/neg	N	2006-04-16	2006-10-04	Treatment completed	NR	NA	NA	NA	NA
358	SM-038	2	M	negative	P/neg	O	2005-11-09	2006-04-25	Treatment completed	R	Yes	Yes	Yes	2005-12-14
359	SM-039	2	F	NA	EP	O	2006-02-18	2006-08-06	Treatment completed	NR	NA	NA	NA	NA
360	SM-040	4	F	negative	P/neg	N	2005-07-17	2005-12-30	Treatment completed	NR	NA	NA	NA	NA
362	SM-042	1	F	positive	P/pos	N	2005-06-15	2005-12-03	Cured	NR	NA	NA	NA	NA
363	SM-043	4	M	positive	P/pos	F	2005-08-14	2006-03-23	Cured	NR	NA	NA	NA	NA
364	SM-044	2	F	NA	EP	N	2005-10-14	2006-03-30	Treatment completed	R	Yes	Yes	No	NA
365	SM-045	1	F	NA	EP	N	2005-12-02	2006-05-15	Treatment completed	NR	NA	NA	NA	NA
366	SM-046	1	F	positive	P/pos	N	2006-03-28	2006-09-15	Cured	NR	NA	NA	NA	NA
367	SM-047	3	M	negative	P/neg	N	2006-03-16	2006-09-04	Treatment completed	R	Yes	Yes	Yes	2006-03-19
368	SM-048	1	F	negative	P/neg	N	2005-10-13	2006-03-29	Treatment completed	R	Yes	Yes	Yes	2001-11-08
369	SM-049	3	M	negative	P/neg	N	2005-05-04	2005-10-22	Treatment completed	R	Yes	Yes	Yes	2005-07-05
370	SM-050	2	F	positive	P/pos	N	2006-04-12	2006-09-30	Cured	NR	NA	NA	NA	NA
371	SM-051	3	M	NA	EP	N	2005-06-14	2005-12-02	Treatment completed	R	Yes	Yes	Yes	2005-04-10
372	SM-052	2	M	negative	P/neg	N	2006-03-17	2006-09-04	Treatment completed	NR	NA	NA	NA	NA
373	SM-053	1	M	positive	P/pos	N	2006-01-29	2006-07-17	Cured	NR	NA	NA	NA	NA
374	SM-054	2	M	NA	EP	N	2005-12-11	2006-05-24	Treatment completed	NR	NA	NA	NA	NA
375	SM-055	3	M	negative	P/neg	N	2005-07-21	2006-01-03	Treatment completed	R	Yes	Yes	Yes	2005-05-11
376	SM-056	3	F	negative	P/neg	N	2005-05-21	2005-11-12	Treatment completed	R	Yes	Yes	Yes	2005-06-08
377	SM-057	3	M	negative	P/neg	N	2005-06-28	2005-12-16	Treatment completed	NR	NA	NA	NA	NA
378	SM-058	3	F	positive	P/pos	N	2005-09-06	2006-02-24	Cured	R	Yes	Yes	Yes	2005-05-06
380	SM-060	1	M	negative	P/neg	N	2005-10-10	2006-03-23	Treatment completed	NR	NA	NA	NA	NA
381	SM-061	1	M	negative	P/neg	N	2005-06-06	2005-11-24	Treatment completed	NR	NA	NA	NA	NA
382	SM-062	4	F	negative	P/neg	N	2005-06-28	2005-12-16	Treatment completed	NR	NA	NA	NA	NA
383	SM-063	4	F	NA	EP	N	2006-02-11	2006-07-29	Treatment completed	R	Yes	Yes	Yes	2006-04-05
384	SM-064	1	M	NA	EP	N	2006-01-29	2006-07-18	Treatment completed	NR	NA	NA	NA	NA
385	SM-065	2	M	NA	EP	N	2005-09-30	2006-03-18	Treatment completed	R	Yes	Yes	Yes	1998-07-04
386	SM-066	3	F	positive	P/pos	N	2005-10-24	2006-04-08	Cured	NR	NA	NA	NA	NA
387	SM-067	3	M	negative	P/neg	O	2005-05-09	2005-06-06	Died	R	Yes	Yes	Yes	2003-12-06
389	SM-069	4	M	NA	EP	N	2005-08-16	2006-01-29	Treatment completed	NR	NA	NA	NA	NA
390	SM-070	1	F	NA	EP	N	2005-11-30	2006-05-18	Treatment completed	NR	NA	NA	NA	NA
391	SM-071	2	F	negative	P/neg	N	2005-06-04	2005-08-16	Died	R	Yes	Yes	No	NA
392	SM-072	4	M	positive	P/pos	R	2005-12-03	2006-01-01	Died	R	Yes	Yes	Yes	2003-03-01
395	SM-075	1	M	positive	P/pos	N	2005-06-09	2005-11-27	Cured	NR	NA	NA	NA	NA
396	KZ-001	3	F	negative	P/neg	N	2005-08-18	2006-02-01	Treatment completed	R	Yes	Yes	Yes	2005-07-18
397	KZ-002	3	F	negative	P/neg	O	2005-12-23	2006-06-06	Treatment completed	NR	NA	NA	NA	NA
398	KZ-003	3	M	negative	P/neg	O	2006-02-08	2006-07-26	Treatment completed	not done	NA	NA	NA	NA
399	KZ-004	5	M	negative	P/neg	N	2005-10-05	2006-03-18	Treatment completed	NR	NA	NA	NA	NA
401	KZ-006	4	F	positive	P/pos	N	2005-09-08	2006-02-21	Cured	NR	NA	NA	NA	NA
402	KZ-007	3	F	NA	EP	N	2005-06-29	2005-12-17	Treatment completed	R	Yes	No	Yes	undocumented
403	KZ-008	1	F	positive	P/pos	N	2005-06-12	2005-11-20	Cured	NR	NA	NA	NA	NA
405	KZ-010	3	M	negative	P/neg	N	2005-08-02	2006-01-15	Treatment completed	R	Yes	Yes	Yes	2000-06-24
406	KZ-011	2	M	negative	P/neg	N	2006-04-16	2006-10-02	Treatment completed	R	Yes	No	Yes	undocumented
407	KZ-012	1	M	positive	P/pos	N	2006-03-12	2006-08-30	Cured	NR	NA	N	NA	NA
408	KZ-013	3	F	NA	EP	N	2006-03-04	2006-08-21	Treatment completed	R	Yes	No	Yes	2006-05-08
409	KZ-014	4	M	negative	P/neg	N	2005-12-29	2006-06-12	Treatment completed	NR	NA	NA	NA	NA
410	KZ-015	4	F	positive	P/pos	R	2006-02-21	2006-10-05	Cured	NR	NA	NA	NA	NA
411	KZ-016	2	F	positive	P/pos	N	2005-08-02	2006-01-15	Cured	R	Yes	Yes	Yes	2005-07-23
412	KZ-017	2	M	NA	EP	O	2005-10-13	2006-03-26	Treatment completed	NR	NA	NA	NA	NA
413	KZ-018	3	M	positive	P/pos	N	2006-02-22	2006-08-15	Cured	NR	NA	NA	NA	NA
414	KZ-019	5	M	positive	P/pos	N	2006-02-13	2006-08-01	Cured	not done	NA	NA	NA	NA
415	KZ-020	3	F	positive	P/pos	N	2005-05-24	2005-11-12	Cured	R	Yes	No	Yes	undocumented
416	KZ-021	2	F	positive	P/pos	N	2005-09-09	2006-02-22	Cured	NR	NA	NA	NA	NA
417	KZ-022	2	M	negative	P/neg	O	2005-05-02	2005-08-05	Defaulted	NR	NA	NA	NA	NA
418	KZ-023	3	M	NA	EP	O	2005-10-20	2006-04-03	Treatment completed	R	Yes	No	No	NA
419	KZ-024	2	F	NA	EP	N	2005-07-23	2006-01-06	Treatment completed	NR	NA	NA	NA	NA
420	KZ-025	4	M	positive	P/pos	N	2005-09-28	2006-03-11	Cured	NR	NA	NA	NA	NA
421	KZ-026	2	F	positive	P/pos	N	2005-05-10	2005-10-26	Cured	NR	NA	NA	NA	NA
422	KZ-027	4	M	NA	EP	N	2005-05-07	2005-10-23	Treatment completed	R	Yes	No	Yes	undocumented
423	KZ-028	3	M	NA	EP	N	2005-11-01	2006-04-14	Treatment completed	NR	NA	NA	NA	NA
424	KZ-029	1	F	NA	EP	N	2006-02-11	2006-07-29	Treatment completed	NR	NA	NA	NA	NA
426	KZ-031	5	M	NA	EP	N	2005-11-27	2006-02-04	Died	NR	NA	NA	NA	NA
427	KZ-032	3	M	NA	EP	N	2005-11-16	2006-04-29	Treatment completed	R	Yes	Yes	Yes	2005-12-13
428	KZ-033	2	M	positive	P/pos	N	2005-06-25	2005-12-11	Died	R	No	No	No	NA
429	KZ-034	5	M	positive	P/pos	R	2005-06-26	2006-02-10	Cured	NR	NA	NA	NA	NA
430	KZ-035	3	M	negative	P/neg	N	2006-01-23	2006-07-13	Treatment completed	R	Yes	Yes	Yes	2006-01-07
431	KZ-036	5	F	negative	P/neg	N	2005-08-18	2006-02-01	Treatment completed	NR	NA	NA	NA	NA
432	KZ-037	2	M	negative	P/neg	N	2005-11-04	2006-04-17	Treatment completed	NR	NA	NA	NA	NA
433	KZ-038	1	F	negative	P/neg	N	2005-09-01	2006-02-14	Treatment completed	NR	NA	NA	NA	NA
435	KZ-040	1	M	negative	P/neg	N	2005-09-01	2006-02-14	Treatment completed	NR	NA	NA	NA	NA
436	KZ-041	3	M	NA	EP	N	2005-06-20	2005-12-08	Treatment completed	NR	NA	NA	NA	NA
437	KZ-042	2	M	positive	P/pos	N	2005-07-03	2005-12-21	Cured	NR	NA	NA	NA	NA
438	KZ-043	2	F	NA	EP	N	2006-01-08	2006-06-26	Treatment completed	NR	NA	NA	NA	NA
439	KZ-044	3	M	positive	P/pos	N	2006-04-21	2006-10-09	Cured	NR	NA	NA	NA	NA
441	KZ-046	2	F	NA	EP	N	2005-07-23	2006-01-06	Treatment completed	NR	NA	NA	NA	NA
442	KZ-047	3	M	negative	P/neg	N	2005-07-23	2006-01-06	Treatment completed	NR	NA	NA	NA	NA
443	KZ-048	4	M	negative	P/neg	N	2005-09-01	2005-10-17	Died	NR	NA	NA	NA	NA
444	KZ-049	4	M	positive	P/pos	N	2006-01-03	2006-06-21	Cured	NR	NA	NA	NA	NA
445	KZ-050	1	F	NA	EP	N	2006-02-12	2006-07-29	Died	R	Yes	No	Yes	2002-06-30
448	KZ-053	2	M	negative	P/neg	N	2005-09-23	2006-03-06	Treatment completed	NR	NA	NA	NA	NA
449	KZ-054	3	M	NA	EP	N	2006-03-12	2006-10-04	Treatment completed	R	No	No	No	NA
450	KZ-055	1	F	negative	P/neg	N	2005-11-13	2006-04-26	Treatment completed	NR	NA	NA	NA	NA
451	KZ-056	2	F	NA	EP	N	2005-11-26	2006-05-09	Treatment completed	NR	NA	NA	NA	NA
452	KZ-057	4	F	negative	P/neg	N	2005-08-05	2006-01-18	Treatment completed	NR	NA	NA	NA	NA
453	KZ-058	4	F	negative	P/neg	N	2005-12-26	2006-06-08	Treatment completed	R	Yes	No	No	NA
454	KZ-059	2	M	NA	EP	N	2006-01-10	2006-06-28	Treatment completed	NR	NA	NA	NA	NA
456	KZ-061	2	M	negative	P/neg	N	2005-06-06	2005-11-24	Treatment completed	R	No	No	No	NA
457	KZ-062	3	M	positive	P/pos	N	2006-02-27	2006-08-15	Cured	NR	NA	NA	NA	NA
458	KZ-063	3	M	NA	EP	O	2006-04-25	2006-10-13	Treatment completed	R	Yes	No	Yes	2006-04-22
459	KZ-064	2	M	NA	EP	N	2005-08-11	2006-01-29	Treatment completed	R	Yes	No	No	NA
460	KZ-065	1	F	NA	EP	N	2006-03-10	2006-08-28	Treatment completed	NR	NA	NA	NA	NA
461	KZ-066	3	F	NA	EP	O	2006-03-09	2006-08-27	Treatment completed	R	Yes	No	Yes	2000-06-15
462	KZ-067	1	F	negative	P/neg	N	2005-08-11	2006-01-24	Treatment completed	NR	NA	NA	NA	NA
464	KZ-069	4	M	negative	P/neg	O	2005-10-21	2006-04-04	Treatment completed	NR	NA	NA	NA	NA
465	KZ-070	1	M	negative	P/neg	T	2005-06-29	2005-12-17	Treatment completed	NR	NA	NA	NA	NA
466	KZ-071	2	F	NA	EP	N	2005-07-13	2005-12-30	Treatment completed	R	Yes	Yes	Yes	undocumented
467	KZ-072	4	M	negative	P/neg	N	2005-08-16	2006-01-29	Treatment completed	NR	NA	NA	NA	NA
468	KZ-073	3	M	positive	P/pos	N	2005-09-17	2006-02-28	Cured	NR	NA	NA	NA	NA
469	KZ-074	2	M	negative	P/neg	O	2005-12-22	2006-01-24	Died	R	Yes	Yes	Yes	2004-12-07
470	KZ-075	3	M	negative	P/neg	O	2006-03-07	2006-08-21	Treatment completed	NR	NA	NA	NA	NA
471	KZ-076	3	M	negative	P/neg	O	2005-08-11	2006-01-24	Treatment completed	NR	NA	NA	NA	NA
472	KZ-077	1	M	NA	EP	N	2005-10-12	2006-03-25	Treatment completed	NR	NA	NA	NA	NA
473	KZ-078	1	F	positive	P/pos	N	2006-04-17	2006-10-04	Cured	NR	NA	NA	NA	NA
474	KZ-079	1	M	NA	EP	N	2005-06-20	2005-12-08	Treatment completed	R	Yes	No	Yes	undocumented
475	KZ-080	3	M	NA	EP	N	2005-10-10	2006-03-23	Treatment completed	R	Yes	No	No	NA
478	BL-003	3	F	positive	P/pos	R	2005-06-18	2006-03-20	Cured	NR	NA	NA	NA	NA
480	BL-005	1	F	negative	P/neg	T	2005-08-28	2006-02-06	Treatment completed	NR	NA	NA	NA	NA
482	BL-007	3	M	NA	EP	N	2005-12-29	2006-07-14	Treatment completed	R	Yes	Yes	No	NA
483	BL-008	2	M	positive	P/pos	N	2006-01-28	2006-06-11	Died	R	Yes	Yes	No	NA
484	BL-009	3	M	positive	P/pos	N	2006-03-06	2006-09-08	Cured	NR	NA	NA	NA	NA
485	BL-010	1	F	positive	P/pos	N	2005-08-19	2006-02-18	Cured	NR	NA	NA	NA	NA
486	BL-011	2	M	positive	P/pos	N	2005-09-29	2006-03-12	Cured	NR	NA	NA	NA	NA
487	BL-012	3	M	positive	P/pos	N	2005-12-18	2006-06-07	Cured	R	Yes	Yes	Yes	2002-01-01
488	BL-013	3	M	positive	P/pos	N	2006-01-03	2006-06-21	Cured	NR	NA	NA	NA	NA
489	BL-014	3	M	negative	P/neg	N	2006-03-06	2006-08-25	Treatment completed	R	Yes	Yes	Yes	2006-01-01
490	BL-015	1	F	NA	EP	N	2005-12-14	2006-07-28	Treatment completed	NR	NA	NA	NA	NA
492	BL-017	2	M	negative	P/neg	N	2005-05-01	2005-10-19	Treatment completed	NR	NA	NA	NA	NA
493	BL-018	3	M	negative	P/neg	N	2005-11-04	2006-04-25	Treatment completed	R	Yes	Yes	Yes	2000-01-01
494	BL-019	1	F	NA	EP	N	2005-05-03	2005-10-17	Treatment completed	NR	NA	NA	NA	NA
495	BL-020	1	M	NA	EP	N	2006-03-27	2006-11-11	Treatment completed	NR	NA	NA	NA	NA
496	BL-021	1	F	NA	EP	N	2006-02-02	2006-11-12	Treatment completed	NR	NA	NA	NA	NA
497	BL-022	3	M	NA	EP	N	2005-06-13	2005-11-22	Treatment completed	R	Yes	Yes	No	NA
498	BL-023	2	F	positive	P/pos	N	2006-02-21	2006-08-02	Cured	NR	NA	NA	NA	NA
499	BL-024	1	M	NA	EP	N	2005-05-24	2005-11-10	Treatment completed	NR	NA	NA	NA	NA
500	BL-025	2	M	positive	P/pos	N	2005-08-18	2005-11-23	Died	R	Yes	Yes	No	NA
501	BL-026	3	M	positive	P/pos	N	2005-05-22	2005-11-17	Cured	NR	NA	NA	NA	NA
502	BL-027	1	F	positive	P/pos	N	2005-05-28	2005-10-20	Cured	R	Yes	Yes	Yes	2003-01-21
503	BL-028	1	F	NA	EP	N	2005-07-17	2006-01-13	Treatment completed	NR	NA	NA	NA	NA
504	BL-029	2	F	positive	P/pos	N	2005-06-19	2005-12-30	Treatment completed	NR	NA	NA	NA	NA
505	BL-030	3	F	NA	EP	N	2005-10-05	2006-06-21	Treatment completed	NR	NA	NA	NA	NA
506	BL-031	3	F	negative	P/neg	N	2006-04-25	2006-10-13	Treatment completed	R	Yes	Yes	No	NA
507	BL-032	2	F	NA	EP	T	2005-10-21	2006-06-17	Treatment completed	NR	NA	NA	NA	NA
508	BL-033	3	F	NA	EP	N	2005-05-27	2005-11-01	Treatment completed	R	Yes	Yes	No	NA
510	BL-035	1	M	positive	P/pos	N	2005-12-26	2006-07-16	Cured	NR	NA	NA	NA	NA
511	BL-036	1	F	positive	P/pos	N	2005-05-30	2005-12-10	Cured	NR	NA	NA	NA	NA
512	BL-037	1	F	positive	P/pos	R	2005-09-14	2006-06-07	Cured	NR	NA	NA	NA	NA
513	BL-038	2	F	positive	P/pos	N	2006-02-09	2006-03-30	Defaulted	R	No	No	No	NA
514	BL-039	5	M	NA	EP	N	2006-03-12	2006-11-24	Treatment completed	R	Yes	Yes	Yes	2005-01-01
515	BL-040	2	F	positive	P/pos	N	2006-02-16	2006-08-07	Cured	NR	NA	NA	NA	NA
516	BL-041	2	F	NA	EP	N	2006-01-10	2006-08-24	Treatment completed	R	Yes	Yes	Yes	2005-11-08
517	BL-042	1	M	NA	EP	N	2005-07-05	2006-04-11	Treatment completed	NR	NA	NA	NA	NA
518	BL-043	2	M	negative	P/neg	N	2006-01-06	2006-07-25	Treatment completed	R	Yes	Yes	No	NA
519	BL-044	1	F	negative	P/neg	N	2006-03-20	2006-08-22	Treatment completed	NR	NA	NA	NA	NA
520	BL-045	4	M	positive	P/pos	N	2006-02-07	2006-07-26	Cured	NR	NA	NA	NA	NA
522	BL-047	1	M	positive	P/pos	N	2005-05-02	2005-11-29	Cured	NR	NA	NA	NA	NA
523	BL-048	4	F	negative	P/neg	N	2005-11-04	2006-04-25	Treatment completed	R	Yes	Yes	Yes	2006-01-03
524	BL-049	1	F	NA	EP	N	2006-01-08	2006-08-24	Treatment completed	R	Yes	Yes	Yes	undocumented
525	BL-050	5	F	negative	P/neg	N	2005-09-22	2006-05-01	Treatment completed	NR	NA	NA	NA	NA
526	BL-051	2	M	NA	EP	N	2005-08-24	2006-03-11	Treatment completed	NR	NA	NA	NA	NA
527	BL-052	4	M	NA	EP	N	2005-11-08	2006-07-22	Treatment completed	not done	NA	NA	NA	NA
528	BL-053	1	F	positive	P/pos	N	2005-09-29	2006-03-12	Treatment completed	NR	NA	NA	NA	NA
529	BL-054	2	M	negative	P/neg	N	2006-03-17	2006-09-05	Treatment completed	NR	NA	NA	NA	NA
530	BL-055	3	M	NA	EP	N	2005-10-11	2006-09-12	Treatment completed	NR	NA	NA	NA	NA
531	BL-056	1	M	NA	EP	N	2006-01-21	2006-09-05	Failure	NR	NA	NA	NA	NA
532	BL-057	2	M	positive	P/pos	N	2005-08-29	2005-12-30	Cured	NR	NA	NA	NA	NA
533	BL-058	5	M	negative	P/neg	N	2005-05-15	2005-11-23	Treatment completed	NR	NA	NA	NA	NA
534	BL-059	4	M	positive	P/pos	N	2005-09-14	2006-03-03	Cured	R	Yes	Yes	Yes	undocumented
535	BL-060	3	M	negative	P/neg	O	2005-05-19	2005-10-30	Treatment completed	R	Yes	Yes	No	NA
536	BL-061	1	M	NA	EP	N	2006-12-03	2006-08-17	Treatment completed	NR	NA	NA	NA	NA
537	BL-062	3	M	NA	EP	N	2005-11-02	2006-04-18	Treatment completed	R	Yes	Yes	Yes	2002-06-09
538	BL-063	2	M	positive	P/pos	D	2005-07-10	2006-01-10	Cured	NR	NA	NA	NA	NA
539	BL-064	3	M	negative	P/neg	N	2006-03-12	2006-08-30	Treatment completed	R	Yes	Yes	Yes	2006-03-12
540	BL-065	2	F	NA	EP	N	2005-11-12	2006-06-21	Treatment completed	NR	NA	NA	NA	NA
541	BL-066	2	M	positive	P/pos	N	2006-04-04	2006-10-03	Cured	R	Yes	Yes	Yes	2005-01-01
542	BL-067	2	M	NA	EP	N	2005-06-30	2005-12-18	Treatment completed	NR	NA	NA	NA	NA
543	BL-068	3	F	NA	EP	T	2005-11-06	2006-07-26	Treatment completed	R	Yes	Yes	No	NA
544	BL-069	2	M	positive	P/pos	N	2005-10-17	2006-04-21	Cured	NR	NA	NA	NA	NA
545	BL-070	3	F	NA	EP	N	2005-06-20	2005-12-09	Treatment completed	NR	NA	NA	NA	NA
546	W9-001	2	F	NA	EP	N	2005-09-13	2006-02-26	Treatment completed	NR	NA	NA	NA	NA
548	W9-003	3	F	positive	P/pos	R	2006-02-19	2006-10-02	Cured	R	Yes	Yes	Yes	2005-03-17
549	W9-004	3	F	NA	EP	N	2005-09-26	2006-03-09	Treatment completed	NR	NA	NA	NA	NA
550	W9-005	1	F	positive	P/pos	N	2005-06-14	2005-12-02	Treatment completed	NR	NA	NA	NA	NA
552	W9-007	3	F	NA	EP	N	2005-12-10	2006-06-06	Treatment completed	NR	NA	NA	NA	NA
553	W9-008	2	M	negative	P/neg	N	2005-08-24	2006-02-07	Treatment completed	NR	NA	NA	NA	NA
554	W9-009	3	F	negative	P/neg	N	2006-04-02	2006-09-21	Treatment completed	R	Yes	Yes	No	NA
555	W9-010	1	F	positive	P/pos	N	2006-02-08	2006-07-26	Cured	NR	NA	NA	NA	NA
556	W9-011	1	F	positive	P/pos	N	2006-01-21	2006-07-09	Cured	NR	NA	NA	NA	NA
558	W9-013	4	M	negative	P/neg	O	2006-01-21	2006-08-05	Treatment completed	R	Yes	Yes	Yes	1999-04-24
559	W9-014	4	F	negative	P/neg	N	2005-05-01	2005-10-19	Treatment completed	NR	NA	NA	NA	NA
560	W9-015	1	F	positive	P/pos	N	2006-02-27	2006-08-15	Treatment completed	not done	NA	NA	NA	NA
562	W9-017	2	F	negative	P/neg	N	2005-09-07	2006-02-20	Treatment completed	R	Yes	Yes	Yes	2004-12-30
563	W9-018	3	M	negative	P/neg	N	2005-05-24	2005-11-12	Treatment completed	R	Yes	Yes	Yes	2002-05-18
564	W9-019	2	M	NA	EP	N	2005-12-30	2006-06-23	Treatment completed	NR	NA	NA	NA	NA
565	W9-020	2	M	positive	P/pos	N	2005-12-10	2006-05-23	Cured	NR	NA	NA	NA	NA
567	W9-022	5	F	positive	P/pos	N	2005-10-27	2006-04-10	Cured	NR	NA	NA	NA	NA
568	W9-023	1	M	positive	P/pos	N	2006-01-02	2006-05-09	Failure	NR	NA	NA	NA	NA
569	W9-024	4	M	negative	P/neg	N	2005-05-02	2005-10-20	Treatment completed	R	Yes	Yes	No	NA
570	W9-025	3	M	negative	P/neg	O	2005-08-24	2006-04-03	Treatment completed	not done	NA	NA	NA	NA
571	W9-026	4	M	NA	EP	N	2005-12-28	2006-04-01	Defaulted	NR	NA	NA	NA	NA
572	W9-027	2	M	negative	P/neg	N	2005-09-30	2006-03-13	Treatment completed	NR	NA	NA	NA	NA
573	W9-028	3	M	positive	P/pos	N	2005-05-08	2005-10-26	Treatment completed	R	Yes	Yes	No	NA
574	W9-029	2	F	NA	EP	N	2006-01-08	2006-06-24	Treatment completed	R	Yes	Yes	Yes	2001-10-04
575	W9-030	4	F	NA	EP	N	2005-08-16	2006-01-29	Treatment completed	not done	NA	NA	NA	NA
576	W9-031	5	M	negative	P/neg	N	2006-02-01	2006-07-19	Treatment completed	NR	NA	NA	NA	NA
577	W9-032	3	F	NA	EP	T	2005-11-16	2006-04-29	Treatment completed	NR	NA	NA	NA	NA
578	W9-033	2	F	NA	EP	N	2006-02-28	2006-08-17	Treatment completed	R	No	No	No	NA
579	W9-034	4	M	negative	P/neg	O	2005-12-23	2006-08-02	Treatment completed	NR	NA	NA	NA	NA
580	W9-035	3	M	NA	EP	N	2005-08-15	2006-01-28	Treatment completed	NR	NA	NA	NA	NA
581	W9-036	1	M	NA	EP	T	2005-07-17	2006-01-01	Treatment completed	NR	NA	NA	NA	NA
582	W9-037	2	F	negative	P/neg	N	2005-06-20	2005-12-08	Treatment completed	NR	NA	NA	NA	NA
583	W9-038	1	M	negative	P/neg	N	2006-02-01	2006-07-19	Treatment completed	NR	NA	NA	NA	NA
584	W9-039	3	M	NA	EP	O	2005-08-17	2006-03-26	Treatment completed	R	Yes	Yes	Yes	2006-03-26
585	W9-040	2	F	NA	EP	N	2005-08-01	2006-01-14	Treatment completed	R	Yes	Yes	Yes	2005-06-20
586	W9-041	2	F	NA	EP	N	2006-03-19	2006-08-22	Treatment completed	R	Yes	Yes	No	NA
587	W9-042	3	F	negative	P/neg	O	2005-09-30	2006-04-28	Died	NR	NA	NA	NA	NA
588	W9-043	4	F	negative	P/neg	N	2005-11-03	2006-04-16	Treatment completed	NR	NA	NA	NA	NA
589	W9-044	4	F	positive	P/pos	N	2005-09-23	2006-03-06	Cured	NR	NA	NA	NA	NA
590	W9-045	3	M	positive	P/pos	R	2005-07-05	2005-12-30	Failure	R	Yes	Yes	Yes	2000-05-28
591	W9-046	1	F	negative	P/neg	N	2005-10-13	2006-03-26	Treatment completed	NR	NA	NA	NA	NA
592	W9-047	3	F	NA	EP	O	2005-09-26	2006-05-05	Failure	R	Yes	Yes	Yes	2001-10-12
593	W9-048	1	F	positive	P/pos	N	2006-01-21	2006-07-09	Cured	NR	NA	NA	NA	NA
594	W9-049	2	M	positive	P/pos	N	2005-06-18	2005-10-18	Defaulted	NR	NA	NA	NA	NA
595	W9-050	1	F	negative	P/neg	N	2006-03-06	2006-08-24	Treatment completed	R	Yes	Yes	Yes	2006-03-05
596	W9-051	2	M	positive	P/pos	N	2006-04-09	2006-09-27	Cured	NR	NA	NA	NA	NA
597	W9-052	4	F	NA	EP	N	2005-09-23	2006-03-06	Treatment completed	NR	NA	NA	NA	NA
598	W9-053	4	F	NA	EP	N	2005-05-21	2005-09-17	Died	not done	NA	NA	NA	NA
599	ShM-001	4	F	NA	EP	O	2005-10-07	2006-03-20	Treatment completed	NR	NA	NA	NA	NA
600	ShM-002	1	M	NA	EP	N	2005-09-21	2006-03-21	Treatment completed	NR	NA	NA	NA	NA
601	ShM-003	3	F	NA	EP	N	2005-08-09	2006-01-22	Treatment completed	NR	NA	NA	NA	NA
603	ShM-005	3	M	negative	P/neg	O	2005-11-24	2006-05-07	Treatment completed	NR	NA	NA	NA	NA
604	ShM-006	3	F	NA	EP	N	2005-05-22	2005-11-10	Treatment completed	NR	NA	NA	NA	NA
605	ShM-007	1	F	NA	EP	N	2006-02-02	2006-07-20	Treatment completed	NR	NA	NA	NA	NA
606	ShM-008	2	F	NA	EP	N	2006-02-07	2006-07-25	Treatment completed	R	Yes	Yes	Yes	undocumented
607	ShM-009	5	M	negative	P/neg	N	2006-01-01	2006-06-18	Treatment completed	NR	NA	NA	NA	NA
608	ShM-010	1	F	negative	P/neg	O	2005-06-15	2005-12-03	Treatment completed	NR	NA	NA	NA	NA
610	ShM-012	3	M	negative	P/neg	N	2005-11-15	2006-04-28	Treatment completed	R	Yes	Yes	Yes	undocumented
611	ShM-013	1	M	negative	P/neg	N	2005-07-09	2005-12-27	Treatment completed	NR	NA	NA	NA	NA
612	ShM-014	3	F	NA	EP	N	2005-05-03	2005-10-21	Treatment completed	NR	NA	NA	NA	NA
613	ShM-015	2	M	NA	EP	N	2006-01-02	2006-06-20	Treatment completed	NR	NA	NA	NA	NA
614	ShM-016	4	M	positive	P/pos	N	2006-01-08	2006-03-03	Died	NR	NA	NA	NA	NA
615	ShM-017	2	F	positive	P/pos	N	2006-02-18	2006-06-12	Cured	NR	NA	NA	NA	NA
616	ShM-018	3	F	NA	EP	N	2006-04-21	2006-10-09	Treatment completed	R	Yes	Yes	Yes	2006-06-01
617	ShM-019	3	M	negative	P/neg	N	2005-06-13	2005-12-01	Treatment completed	R	Yes	Yes	Yes	2005-04-01
618	ShM-020	4	M	NA	EP	N	2006-03-17	2006-09-05	Treatment completed	NR	NA	NA	NA	NA
619	ShM-021	2	M	NA	EP	O	2005-11-25	2006-05-08	Treatment completed	NR	NA	NA	NA	NA
620	ShM-022	3	M	positive	P/pos	N	2005-11-02	2006-04-19	Cured	NR	NA	NA	NA	NA
621	ShM-023	3	F	negative	P/neg	O	2005-12-29	2006-02-19	Died	R	Yes	Yes	Yes	undocumented
622	ShM-024	4	F	NA	EP	N	2005-08-18	2005-11-02	Died	NR	NA	NA	NA	NA
623	ShM-025	2	F	NA	EP	N	2005-05-27	2005-11-15	Treatment completed	NR	NA	NA	NA	NA
624	ShM-026	2	M	NA	EP	N	2005-09-03	2006-05-29	Treatment completed	NR	NA	NA	NA	NA
625	ShM-027	1	F	positive	P/pos	N	2005-05-20	2005-11-08	Cured	NR	NA	NA	NA	NA
626	ShM-028	5	F	NA	EP	N	2005-06-28	2005-11-11	Treatment completed	NR	NA	NA	NA	NA
627	ShM-029	4	F	negative	P/neg	N	2005-08-14	2005-10-04	Died	R	Yes	Yes	Yes	2005-09-01
629	ShM-031	1	M	NA	EP	N	2006-04-02	2006-10-07	Treatment completed	NR	NA	NA	NA	NA
630	ShM-032	4	F	negative	P/neg	N	2005-08-02	2006-01-15	Treatment completed	NR	NA	NA	NA	NA
631	ShM-033	1	M	positive	P/pos	N	2006-04-21	2006-10-10	Cured	NR	NA	NA	NA	NA
632	ShM-034	1	F	positive	P/pos	N	2005-05-17	2005-11-05	Cured	NR	NA	NA	NA	NA
633	ShM-035	2	M	NA	EP	N	2005-10-04	2006-04-04	Treatment completed	NR	NA	NA	NA	NA
634	ShM-036	2	M	positive	P/pos	N	2005-11-24	2006-05-07	Cured	NR	NA	NA	NA	NA
635	ShM-037	2	F	NA	EP	N	2006-03-19	2006-09-09	Treatment completed	NR	NA	NA	NA	NA
636	ShM-038	2	F	negative	P/neg	N	2006-01-01	2006-06-12	Treatment completed	R	Yes	Yes	No	NA
637	ShM-039	3	F	positive	P/pos	N	2005-12-21	2006-06-04	Cured	NR	NA	NA	NA	NA
638	ShM-040	1	M	positive	P/pos	N	2005-12-24	2006-06-07	Cured	NR	NA	NA	NA	NA
639	ShM-041	2	M	negative	P/neg	N	2005-09-14	2006-01-22	Treatment completed	NR	NA	NA	NA	NA
640	ShM-042	4	F	NA	EP	N	2006-04-07	2006-09-25	Treatment completed	NR	NA	NA	NA	NA
641	ShM-043	2	M	positive	P/pos	N	2005-07-23	2006-01-06	Cured	NR	NA	NA	NA	NA
642	ShM-044	3	M	negative	P/neg	N	2005-05-01	2005-10-19	Treatment completed	NR	NA	NA	NA	NA
643	ShM-045	1	F	NA	EP	N	2006-02-18	2006-08-02	Treatment completed	NR	NA	NA	NA	NA
644	ShM-046	4	M	NA	EP	N	2005-08-04	2006-01-17	Treatment completed	R	Yes	Yes	Yes	undocumented
645	ShM-047	5	M	positive	P/pos	N	2005-12-21	2006-06-04	Cured	NR	NA	NA	NA	NA
646	ShM-048	3	M	NA	EP	N	2005-07-25	2006-01-09	Treatment completed	NR	NA	NA	NA	NA
647	ShM-049	3	F	NA	EP	N	2005-06-28	2005-12-14	Treatment completed	R	Yes	Yes	Yes	2005-02-02
648	ShM-050	2	M	NA	EP	N	2005-06-22	2005-12-10	Treatment completed	NR	NA	NA	NA	NA
649	ShM-051	2	F	NA	EP	N	2005-11-22	2006-05-05	Treatment completed	NR	NA	NA	NA	NA
651	ShM-053	2	F	NA	EP	T	2005-06-07	2005-10-17	Treatment completed	NR	NA	NA	NA	NA
652	ShM-054	2	F	negative	P/neg	N	2005-08-24	2006-02-07	Treatment completed	R	Yes	Yes	No	NA
653	ShM-055	3	M	negative	P/neg	N	2006-04-16	2006-10-04	Treatment completed	NR	NA	NA	NA	NA
